# Supplementary material for: Combining a machine-learning derived 4-lncRNA signature with AFP and TNM stages in predicting early recurrence of hepatocellular carcinoma
Source: BMC Genomics. 2023 Feb 27;24:89. doi: 10.1186/s12864-023-09194-8 (PMC9972730; doi:10.1186/s12864-023-09194-8)
Supplement: Supplementary file 2 — Additional file 2. Table S1. Clinical characteristic of 314 TCGA-LIHC patients. Table S2. Differentially expressed lncRNAs associated with DFS. Table S3. Primers used in RT qPCR. Table S4. Drugs respond differently in the low- and high-risk group HCC patients. Table S5. Clinical characteristic of 24 HCC patients from Jinling cohort. [file 12864_2023_9194_MOESM2_ESM.xlsx]

## Sheet: Table S1
Table S1 Clinical characteristic of 314 TCGA-LIHC patients
	Training Group (N=157)	Validation Group (N=157)	P-value
Age (years)
age ≤50	33 (21.0%)	30 (19.1%)	0.778
age > 50	124 (79.0%)	127 (80.9%)
Gender
Female	53 (33.8%)	45 (28.7%)	0.394
Male	104 (66.2%)	112 (71.3%)
Race
AMERICAN INDIAN OR ALASKA NATIVE	0 (0%)	1 (0.6%)	0.722
ASIAN	69 (43.9%)	69 (43.9%)
BLACK OR AFRICAN AMERICAN	7 (4.5%)	5 (3.2%)
WHITE	79 (50.3%)	77 (49.0%)
Missing	2 (1.3%)	5 (3.2%)
Stage
Stage I	74 (47.1%)	75 (47.8%)	0.907
Stage II	36 (22.9%)	35 (22.3%)
Stage III	37 (23.6%)	33 (21.0%)
Stage IV	1 (0.6%)	2 (1.3%)
Missing	9 (5.7%)	12 (7.6%)
AFP (ng/ml)
AFP ≤20	39 (24.8%)	40 (25.5%)	0.562
AFP > 20	89 (56.7%)	75 (47.8%)
Missing	29 (18.5%)	42 (26.8%)
Vascular Invasion
None	92 (58.6%)	84 (53.5%)	0.853
Micro	38 (24.2%)	39 (24.8%)
Macro	6 (3.8%)	7 (4.5%)
Missing	21 (13.4%)	27 (17.2%)
Disease Free Survival
Recurrence Free	73 (46.5%)	68 (43.3%)	0.65
Recurrence	84 (53.5%)	89 (56.7%)

## Sheet: Table S2
Table S2 Differentially expressed lncRNAs associated with DFS
Gene 1-27	Gene 28-54	Gene 55-81
MIR663AHG	RP11-88H9.2	RP11-156K13.1
RP11-560J1.2	AC108463.1	HTR2A-AS1
RP11-351D16.3	RP5-1157M23.2	TMPO-AS1
RP11-152N13.5	RP1-40E16.9	RP11-663P9.1
RP11-620J15.3	RP11-108L7.15	RP11-430G17.3
RP11-218F10.3	RP11-466P24.6	CTD-2349P21.9
CASC9	RP13-516M14.4	AC008060.7
MFI2-AS1	CTD-2199O4.6	RP11-475O23.3
RP11-4B16.3	RP1-81D8.3	SNHG3
LINC01532	RP11-7O11.3	TM4SF19-AS1
RP11-742B18.1	RP11-112J3.16	FAM99B
RP11-733O18.1	RP11-651L5.3	RP11-77P6.2
RP4-568C11.4	FOXD2-AS1	RP11-260M19.2
C2orf48	LINC01234	RP11-277B15.3
RP6-65G23.3	RNF144A-AS1	RP11-776H12.1
LL22NC03-N14H11.1	FLJ22763	RP1-124C6.1
RP11-214K3.21	B4GALT1-AS1	RP11-519M16.1
RP11-753D20.3	RP5-908M14.10	KB-68A7.1
AC069277.2	LINC01202	CTA-221G9.12
LINC01572	RP11-968A15.2	AC098973.2
RP11-92C4.6	CDKN2B-AS1	AC007128.1
DDX11-AS1	AF131217.1	SNHG1
RP11-122M14.1	CMB9-22P13.1	XXbac-B33L19.12
AC009005.2	AP000472.3	AP006285.7
RP11-95M15.1	RP1-35C21.1	RP11-19D2.1
RP11-363N22.3	RP11-116D2.1	CTD-2291D10.4
RP5-890E16.2	RP5-965F6.2	TMCC1-AS1

## Sheet: Table S3
Table S3 Primers used in RT qPCR
Gene	Forward primer	Reverse Primer
AF131217.1	GTGGACTTCAGCCAGAAC	GGCATTGATTCAAAGGAAGTTA
AC108463.1	ATGCTGCCCCAAATTCTATATC	GTTGTTTCAGCTTCGGAAAG
CMB9-22P13.1	AGAGCAAGGCCCATGTA	GGCTTCATTCTGTAAGGGAG
TMCC1-AS1	GTACTCTTAAGCAATCCCCG	AGAATCTATTCCTCAGCATCAG
18S	GGAGAGGGAGCCTGAGAAACG	TTACAGGGCCTCGAAAGAGTCC

## Sheet: Table S4
Table S4 Drugs respond differently in the low- and high-risk group HCC patients
Drug	P	lower IC50 group	work principle
AICAR	0.000338429	low-risk	AMPK activator
Axitinib	0.0424436	low-risk	tyrosine kinase inhibitor (TKI)
Bexarotene	0.00546061	high-risk	retinoid
Bicalutamide	0.00707239	high-risk	anti androgen
Bleomycin	0.0109733	high-risk	antibiotic
Bortezomib	0.00734933	high-risk	proteasome inhibitor
Bosutinib	<0.0001	low-risk	tyrosine kinase inhibitor (TKI)
Cisplatin	0.00756642	high-risk	chemotherapy
Embelin	0.00103483	high-risk	antioxidant, antitumor, anti-inflammatory, analgesic, anthelmintic, antifertility and antimicrobial
Epothilone.B	0.0055308	high-risk	cancer agents and microtubule function inhibitor
Gefitinib	0.000516865	low-risk	tyrosine kinase inhibitor (TKI), EGFR inhibitor
Gemcitabine	0.0222885	high-risk	chemotherapy
Imatinib	0.00186668	high-risk	tyrosine kinase inhibitor (TKI)
Metformin	0.000660592	low-risk	biguanide antihyperglycemic agent
Methotrexate	0.0414946	high-risk	chemotherapy
Midostaurin	0.00216469	high-risk	tyrosine kinase inhibitor (TKI)
Mitomycin.C	0.000320144	high-risk	chemotherapy
Nilotinib	0.000109575	low-risk	tyrosine kinase inhibitor (TKI)
Paclitaxel	0.00207331	high-risk	chemotherapy
Salubrinal	<0.0001	high-risk	inhibitor of eIF2α phosphatase enzymes
Sorafenib	0.00217675	high-risk	protein kinase inhibitor
S.Trityl.L.cysteine	0.0021024	high-risk	inhibitor of the human kinesin Eg5
Sunitinib	<0.0001	high-risk	protein kinase inhibitor
Temsirolimus	0.0105917	low-risk	mTOR inhibitor
Tipifarnib	0.00427116	high-risk	farnesyltransferase inhibitor
Vinorelbine	0.00205891	high-risk	vinca alkaloid
Vorinostat	0.000456481	low-risk	inhibit histone deacetylases (HDAC)

## Sheet: Table S5
Table S5 Clinical characteristic of 24 HCC patients from Jinling cohort
Pateint	Gender	Age	AFP (ng/ml)	Number of tumors	Cirrhotic	Vascular invasion	T stage	DFSStatus	DFSTime (month)	OSStatus	OSTime (month)
1	Male	71	200000	1	Yes	Yes	T2	Recurrence	9.07	Alive	41.57
2	Female	53	NA	2	Yes	No	T2	Recurrence	6.97	Alive	38.03
3	Female	72	2210	1	No	No	T1	Recurrence Free	26	Alive	26
5	Male	52	156.9	1	Yes	No	T1	Recurrence	30.2	Alive	32.07
8	Male	49	5732	1	Yes	No	T1	Recurrence Free	34.63	Alive	34.63
9	Female	69	12.8	0	No	No	T1	Recurrence	25.93	Alive	26.63
14	Male	55	138	1	Yes	Yes	T2	Recurrence Free	28.47	Alive	28.47
15	Female	68	57.3	1	Yes	No	T1	Recurrence	30.27	Alive	33.33
18	Male	64	18.3	1	Yes	No	T1	Recurrence Free	34.87	Alive	34.87
21	Male	45	82291.5	1	Yes	Yes	T2	Recurrence	3.37	Dead	6.33
22	Male	70	53.7	1	Yes	No	T1	Recurrence Free	34.3	Alive	34.3
23	Male	59	2.8	1	Yes	No	T1	Recurrence Free	34.17	Alive	31.47
24	Female	68	542.9	1	Yes	No	T1	Recurrence	22.13	Alive	38.23
27	Male	53	3.4	1	Yes	Yes	T2	Recurrence	20.17	Alive	20.27
28	Male	50	17.7	1	Yes	No	T1	Recurrence	4.33	Alive	28.93
29	Male	66	2.79	1	Yes	No	T1	Recurrence Free	35.43	Alive	35.43
32	Male	47	3.7	1	Yes	Yes	T2	Recurrence	4.73	Alive	27.07
34	Male	26	18.1	1	Yes	No	T1	Recurrence Free	39.93	Alive	39.93
40	Male	75	13.4	1	Yes	No	T1	Recurrence	12.87	Alive	35.7
42	Male	58	4.2	2	Yes	Yes	T2	Recurrence	11.4	Alive	21.9
43	Male	58	71.6	1	Yes	No	T1	Recurrence Free	34.77	Alive	34.77
44	Male	56	3.1	1	Yes	No	T1	Recurrence	19.2333	Alive	27.1
45	Male	71	13.5	1	Yes	No	T1	Recurrence Free	31.4	Alive	31.4
46	Male	63	2.5	1	No	No	T1	Recurrence	15.0667	Alive	33.63
